# Supplementary material for: The Iron Chelator Desferrioxamine Increases the Efficacy of Bedaquiline in Primary Human Macrophages Infected with BCG
Source: Int J Mol Sci. 2021 Mar 13;22(6):2938. doi: 10.3390/ijms22062938 (PMC8001338; doi:10.3390/ijms22062938)
Supplement: Supplementary file 1 [file ijms-22-02938-s001.zip › supplementary materials/ijms-1130297.xlsx]

## Sheet: Figure 1
Figure 1A						%TTP
BCG	0.0625	0.3125	3.125	12.5		BCG	0.0625	0.3125	3.125	12.5
9.33	8.83	9.5	9	12.17		1.79	7.05	0	5.26	-28.11
12.66	6.99	9.49	9.66	13.32		0	44.79	25.04	23.7	-5.21
10.405	9.32	9.5	9.67	16		0	10.43	8.7	7.06	-53.77
15.83	11.66	12.5	12.67	20.17		-1.1	25.54	20.18	23.6	-28.8
9.66	13.33	17.66	10.99	17.83		22.72	-6.64	-41.28	12.08	-42.64
6.66	9.16	9.33	10.33	10.49		0	-37.57	-40.09	-55.12	-57.51
Figure 1B							%TTP
BCG	BCG/DMSO	0.05	0.5	1	5		BCG	BCG/DMSO	0.05	0.5	1	5
4.66	4.32	4.83	6.49	6.49	8.16		6.707	13.514	3.303	-29.93	-29.93	-63.33
4.16	4.16	4.66	7.16	7.99	9.49		20.61	20.61	11.069	-36.64	-52.48	-81.11
5.405	4.66	5.16	7.49		10.32		-8.317	6.613	-3.407	-50.1		-106.8
4.995	5.075	4.99	7.33	8.16	9.49		1.576	0	1.675	-44.43	-60.79	-86.995
Figure 1C						%TTP
BCG	0.05	0.5	1	5		BCG	0.05	0.5	1	5
4.66	4.66	4.66	4.99	5.66		6.707	6.707	6.707	0.1	-13.313
4.16	4.49	4.33	4.66	4.99		20.61	14.313	17.366	11.069	4.77
5.405	4.99	5.16	5.33	5.49		-8.317	0	-3.407	-6.81	-10.02
4.995	5.16	5.49	5.33	5.66		1.576	-1.675	-8.177	-5.025	-11.527
Figure 1D						%TTP
BCG	0.0125	0.05	0.1	1		BCG	0.0125	0.05	0.1	1
9.33	7.17	9.67	9.83	11.5		1.79	24.53	-1.79	-3.47	-21.05
10.405	9.83		8.99	15.33		0	1.63		13.6	-47.3
11.16	11.83	12	12			0	-6	-7.5	-7.5
9.66	8.49	7.99		14.83		22.72	32.08	36.08		-18.64
12.32	11.32	9.66	9.32	15.49		0	8.11	21.59	24.35	-25.73
Figure 1E								%TTP
BCG	BCG + DMSO	0.05	0.5	1	5	10		BCG	BCG + DMSO	0.05	0.5	1	5	10
4.66	4.32	4.66	4.66	4.83	4.99			6.707	13.514	6.707	6.7007	2.503	0.1
4.16	4.16	4.49	4.66	4.49	4.83			20.61	20.61	14.313	11.069	14.313	7.824
5.405	4.66	4.99	5.16	4.99	5.66			-8.317	6.613	0	-3.407	0	-13.43
4.995	5.075	4.83	4.99	4.99	5.33			1.576	0	6.012	1.675	1.675	-5.025
4.16	4.16				4.32	4.49		8.57	8.57				5.05	1.32
4.575	4.66				4.82	4.66		6.35	4.51				1.23	4.5
4.41	4.745				4.99	4.83		10.09	3.26				-1.73	1.53
Figure 1F								%TTP
BCG	BCG/DMSO	0.05	0.5	1	5	10		BCG	BCG/DMSO	0.05	0.5	1	5	10
4.66	4.32	4.99	4.83	4.49	4.66			6.707	13.51	0.01	3.303	10.11	6.707
4.16	4.16	4.33	4.16	4.49	4.66			20.61	20.61	17.366	20.61	14.313	11.069
5.405	4.66	4.99	4.83	4.83	4.99			-8.317	6.613	0	3.206	3.206	0
4.995	5.075	5.33	4.99	4.99	5.49			1.576	0	-5.025	1.675	1.675	-8.178
4.16	4.16				4.32	4.16		8.57	8.57				5.055	8.57
4.575	4.66				3.99	4.82		6.35	4.51				18.24	1.23
4.41	4.745				4.49	4.49		10.09	3.26				8.46	8.46

## Sheet: Figure 2
Figure 2A
	- DFX					+ DFX						%TTP	- DFX					+ DFX
BCG	4.16	4.575	4.41	4.33	4.32	4.075	4.66	4.58	4.49	4.24		BCG	8.57	6.35	10.09	10.35	20.588	10.44	4.51	6.625	7.039	22.05
BCG + DMSO	4.16	4.66	4.745	4.66	3.99	4.32	4.74	4.745	4.495	4.41		BCG + DMSO	8.57	4.51	3.26	3.5196	26.65	5.05	2.87	3.26	6.9358	18.93
BCG + BDQ	5.66	6.075	5.245	4.825	8.23	5.82	6.49	5.83	4.99	8.4		BCG + BDQ	-24.4	-24.49	-6.93	0.1035	-51.3	-27.91	-33	-18.86	-3.3126	-54.41
Figure 2B
	- DFX					+ DFX						%TTP	- DFX					+ DFX
BCG	4.16	4.575	4.41	4.33	4.32	4.075	4.66	4.58	4.49	4.24		BCG	8.57	6.35	10.09	10.35	20.588	10.44	4.51	6.625	7.039	22.05
BCG + AMA	5.16	5.155	5.075	5.155	5.16	4.99	5.325	5.66	5.16	5.16		BCG + AMA	-13.41	-5.64	-3.47	-6.7287	5.15	-9.67	-9.12	-15.39	-6.8323	5.15
Figure 2C
	- DFX					+ DFX						%TTP	- DFX					+ DFX
BCG	3.905	3.435	4.16	4.905	4.41	4.245	3.44	4.245	4.99	4.49		BCG	18.98	28.73	7.35	-3.48	8.51	11.93	28.63	5.46	-5.27	6.85
BCG + DMSO	3.745	3.665	4.245	4.99	4.49	4.49	3.91	4.49	4.74	4.66		BCG + DMSO	22.3	23.96	5.46	-5.27	6.85	6.85	18.88	0	0	3.32
BCG + CLO	6.41	5.655	5.91	5.825	5.905	5.74	5.41	6.245	5.905	6.575		BCG + CLO	-32.99	-17.32	-31.63	-22.89	-22.51	-19.09	-12.24	-39.09	-24.58	-36.41
Figure 2D
	- DFX					+ DFX						%TTP	- DFX					+ DFX
BCG	3.905	3.435	4.16	4.905	4.41	4.245	3.44	4.83	4.82	4.495		BCG	18.98	28.73	7.35	-3.48	8.51	11.93	28.63	-7.57	-1.69	6.74
BCG + MOX	5.32	5.33	5.745	6.075	5.74	5.4875	5.33	5.91	5.905	5.82		BCG + MOX	-10.37	-10.58	-27.95	-28.16	-19.09	-13.85	-10.58	-31.63	-24.58	-20.75

## Sheet: Figure 3
Figure 3A
	- DFX					+ DFX
BCG	67.2462	129.55	362.233	80.4003	63.0822	88.1906	1092.29	256.735	171.394	59.5099
BCG/DMSO	66.1314	859.159	40.5092	49.1078	55.5142	60.058	183.108	53.1948	177.43	114.049
BCG/BDQ	80.4801	62.1114	46.4564	1034.68	45.1159	56.3056	192.041	93.3608	384.822	42.0094
Figure 3B
	- DFX					+ DFX
BCG	7.42729	12.4607	77.3504	29.1539	14.4339	9.80409	1724.62	694.768	839.107	4.55172
BCG/DMSO	8.48171	86.0541	11.7287	172.974	27.5697	6.047	56.6197	18.4709	513.159	317.394
BCG/BDQ	33.2351	19.5372	15.1609	67.9013	3.33048	7.88726	95.1173	832.485	70.7848	3.19208
Figure 3C
	- DFX					+ DFX
BCG	12.9134	17.2157	17.4234	5.09923	7.47794	8.17667	21.9301	6.97237	5.41035	7.07735
BCG/DMSO	6.06682	26.966	4.04609	4.71381	8.04893	6.3192	16.8651	4.99639	7.56698	6.37671
BCG/BDQ	12.7827	7.92278	4.55492	11.973	7.26002	10.2825	22.1208	4.66446	11.4242	8.15816
Figure 3D
	- DFX					+ DFX
BCG	162.359	2336.11	2841.79	6.16617	485.512	160.252	1903.64	20.2749	59.0145	765.711
BCG/DMSO	43.4699	1826.64	2.73826	1.71952	271.653	33.4451	1017.58	5.75435	84.8409	609.97
BCG/BDQ	51.3003	8.60431	3.20924	2755.84	280.535	74.6932	3827.72	7.14	2607.06	572.431
Figure 3E
	- DFX					+ DFX
BCG	258.053	904.765	2858.18	1850.51	438.03	97.2266	1738.75	587.545	1286.65	475.79
BCG/DMSO	72.7126	1498.33	144.7	193.743	262.241	32.8366	2220.47	741.459	579.101	430.09
BCG/BDQ	175.107	1954.22	554.074	2478.17	321.135	118.76	2956.06	1744.63	2020.96	387.747
Figure 3F
	- DFX					+ DFX
BCG	102.542	111.022	275.162	68.7394	46.6753	103.002	239.98	68.8665	74.3311	52.6961
BCG/DMSO	94.4842	203.174	43.1375	36.3152	46.3047	95.2003	130.307	65.7741	104.448	68.3969
BCG/BDQ	168.394	56.0567	55.3137	129.438	36.8185	112.414	124.86	153.021	125.251	37.5496
Figure 3G
	- DFX					+ DFX
BCG	9277.67	13900.9	3571.34	586.137	4046.18	6099.56	26390.8	475.78	349.413	3922.54
BCG/DMSO	5647.2	28416.7	468.92	415.915	3360.54	4387.1	16268.6	587.369	480.341	2666.72
BCG/BDQ	9721.84	2609.99	557.263	872.382	5068.84	8131.26	3104.82	657.749	687.671	3327.94
Figure 3H
	- DFX					+ DFX
BCG	99.1289	136.149	2975.68	2276.79	56.0568	64.9365	2914.92	742.022	1947.88	120.168
BCG/DMSO	74.1253	3089.97	17.6593	17.4518	56.7936	57.1439	1661.17	763.585	2972.19	239.277
BCG/BDQ	80.5738	54.5493	998.73	3078.84	34.9401	57.155	3266.8	2522.17	3100.14	55.4779
Figure 3I
	- DFX					+ DFX
BCG	1346.1	1506.09	2738.4	2763.89	1154.99	1147.82	2471.74	776.761	2134.28	1322.54
BCG/DMSO	948.773	2698.87	20.7433	62.9379	832.299	766.678	1438.72	1361.26	2515.51	1368.65
BCG/BDQ	894.604	87.0783	1368.53	2716.72	721.956	891.861	2806.18	2752.84	2722.88	1053.05

## Sheet: Figure 4
Figure 4A
	- DFX					+ DFX
BCG	15.8349	2.60126	12.1847	12.5953	23.8099	41.69	1.85919	17.6264	15.0514	30.2928
BCG/DMSO	11.682	1.6583	2.26144	11.4556	19.0981	32.1265	3.06755	10.3578	12.7619	16.9191
BCG/BDQ	7.65739	1.15141	4.34952	10.4363	18.7455	48.873	2.39731	9.70376	12.6607	19.5033
Figure 4B
	- DFX					+ DFX
BCG	4.5768	3.34501	1.88192	698.784	671.958	11.3464	2.159	5.42899	1277.16	1304.18
BCG/DMSO	5.70603	1.36165	1.71555	430.704	110.701	20.9285	3.52667	3.23205	1169.9	273.916
BCG/BDQ	9.39878	0.356667	1.87644	733.262	85.6203	42.2199	1.02638	6.43841	1650.95	992.269
Figure 4C
	- DFX					+ DFX
BCG	2.87552	0.886153	1.70254	4.46469	3.73628	4.03255	1.14907	3.27653	4.2462	4.19826
BCG/DMSO	2.44626	0.635997	1.48304	4.14795	3.76963	4.49555	1.53248	2.84527	4.6322	4.0536
BCG/BDQ	1.69593	0.35068	1.69806	4.3696	4.40619	5.22632	1.23329	3.51491	4.93148	4.1884
Figure 4D
	- DFX					+ DFX
BCG	7496.66	7385.94	35686.3	33105.4	1693.03	14416.4	25826.9	13613.3	23384.2	5200.89
BCG/DMSO	4398.73	26114.2	86.4227	12650.9	1968.14	7127.03	21604.2	17514.3	51310.6	5493.64
BCG/BDQ	6122.6	535.693	11736.7	32350.5	1322.91	15499.1	49306.5	37914.5	35178.3	6020.42
Figure 4E
	- DFX					+ DFX
BCG	49.2396	23.0729	22.4307	53.1866	39.1447	39.3258	1.88198	11.1512	37.3165	41.1843
BCG/DMSO	13.6003	12.2057	21.0672	44.4765	45.0261	57.0898	18.1616	31.0086	58.4205	39.1544
BCG/BDQ	43.2726	6.33409	19.135	44.0076	51.6324	68.1658	15.4778	32.9881	40.3783	44.4241
Figure 4F
	- DFX					+ DFX
BCG	4.42049	3.41349	4.09161	4.21046	6.01781	6.62804	2.02732	5.72296	7.27508	13.7158
BCG/DMSO	3.32338	0.466523	1.577	7.27636	6.04569	5.66438	1.49191	7.09403	7.07867	6.25662
BCG/BDQ	34.7294	0.39596	2.33304	7.94371	7.54376	28.7876	1.3321	4.18897	6.13436	7.44743
Figure 4G
	- DFX					+ DFX
BCG	0.623812	0.308397	0.113462	1.74	1.92438	1.47323	0	0.138196	1.37919	0.842065
BCG/DMSO	0.275063	0.111059	0.198465	1.61042	1.23891	0.858715	0.170707	0.480109	1.99902	1.72586
BCG/BDQ	0.15826	0.0946606	0.507579	1.75336	2.00686	0.811857	0.171322	0.991212	2.27912	2.06612
Figure 4H
	- DFX					+ DFX
BCG	5.3583	9.66976		4.48745	4.87953	8.74447	60.4997		49.5405	11.2014
BCG/DMSO	3.71256	0.9641	1.79056	5.17774	4.63499	6.52533	1.64861	3.56266	6.1551	6.21229
BCG/BDQ		0.735112	2.8296	5.86315			1.11704	4.75187	5.94488
Figure 4I
	- DFX					+ DFX
BCG	1.84427	0.58779	0.470615	6.14253	7.05812	2.21461	0.442567	1.53059	7.35273	5.90703
BCG/DMSO	0.975621	0.350347	0.414226	4.23284	4.04571	6.15397	0.431491	1.24302	5.71395	5.54572
BCG/BDQ	0.484727	0.380428	0.747156	4.39882	5.91872	1.55314	0.557253	1.77464	11.4648	5.69948
Figure 4J
	- DFX					+ DFX
BCG	24.4206	6.48195	13.5654	16.4054	14.4077	57.4988	43.6658	31.5106	25.293	20.6505
BCG/DMSO	19.1998	8.30299	10.9388	21.3182	18.7839	89.2879	23.6948	27.204	21.1744	17.1471
BCG/BDQ	26.1155	2.37671	8.27011	19.0135	17.2803	28.509	7.97928	18.4521	16.5216	19.8976

## Sheet: Supplementary Figure 1
SF1A			%TTP
BCG	BCG + LIN (10 ug/mL)		BCG	BCG + LIN (10 ug/mL)
4.33	15.83		10.35	-227.7
4.32	40		20.588	-635.29
6.21	13.64		33.01	-119.6
SF1B			%TTP
BCG	BCG + CYS (10 ug/mL)		BCG	BCG + CYS (10 ug/mL)
4.33	6.99		10.35	-44.72
4.32	6.99		20.588	-28.49
6.21	8.66		33.01	-39.45

## Sheet: Supplementary Figure 2
SF2A
0 mM DFX	100 mM DFX
98.6	98.55
98.5	99
97.75	95.85
98.6	98.6
SF2B
0 mM DFX	100 mM DFX
100	84.6
103.7	102.4
195.2	157
106.8	147
